# Supplementary material for: Genes responsible for proliferation, differentiation, and junction adhesion are significantly up-regulated in human ovarian granulosa cells during a long-term primary in vitro culture
Source: Histochem Cell Biol. 2018 Oct 31;151(2):125–43. doi: 10.1007/s00418-018-1750-1 (PMC6394675; doi:10.1007/s00418-018-1750-1)
Supplement: Supplementary file 2 — Fold changes, adjusted p values, and Entrez Gene IDs of all the differentially expressed genes detected in this study (XLSX 85 KB) [file 418_2018_1750_MOESM2_ESM.xlsx]

## Sheet: Table 1
Name of gene	foldD7_D1	foldD15_D1	foldD30_D1	adj.P.Val.D1_D7	adj.P.Val.D1_D15	adj.P.Val.D1_D30	ENTREZ.gene
CXCL5	0.0100534740197644	0.00947171280499218	0.00787341742495643	0.000512667562271837	0.000452892140859243	0.000303355543692955	6374
EREG	0.0101026045369021	0.00819874694629164	0.00811781590390953	0.000249046346280317	0.000181515913555166	0.000164329946592674	2069
TNFSF11	0.0204266049340986	0.0199316971678703	0.0195392940624836	3.9043287101002e-05	3.75856201856727e-05	3.64502782252816e-05	8600
STAR	0.020791114790693	0.0157092622275311	0.0210022034300015	0.000945845658296703	0.000687577992205246	0.00070542760339012	6770
AREG	0.0219184708534355	0.0103353779173015	0.0037709260501493	0.0149937745084863	0.00761710902246404	0.00350551833134581	374
IL33	0.0315538092239103	0.0781207287125253	0.0690604598960795	0.00999635934169487	0.0224034097681995	0.0172510663651057	90865
SLC46A2	0.0326947646487125	0.0399556506243117	0.0270630531892833	0.000102138453482324	0.000147156768923102	7.37796068420879e-05	57864
GPR98	0.0352494006531866	0.0413081376172737	0.0175175897926161	0.00414686562173818	0.00436314430287558	0.00189682168052182	84059
PTGS2	0.0441423398948634	0.0430141599572665	0.036229892020393	0.0009560231790779	0.000892544919127156	0.000617487350702822	5743
ADAMTS9	0.0488450817625972	0.0514547263428425	0.0418836464107637	0.00372093884333301	0.00364639801256348	0.0025316092548351	56999
TGFBR3	0.0489395391517382	0.0449590887432444	0.0294568907347597	0.0205888667233575	0.0167944140590591	0.0101631243789051	7049
MMD	0.0503834422320127	0.0706327159529323	0.0420450923939733	0.0227946928896945	0.029654823243414	0.0152260295011113	23531
MRAP	0.0533779753233363	0.0285722621590727	0.0229208216622845	0.00301812871151127	0.00170238399833257	0.00115900744100308	56246
IL24	0.0535872912665719	0.0548388988435714	0.0501702256406557	0.0039265345415159	0.00372157394334481	0.00291579605285419	11009
SEMA6A	0.0670158917107329	0.0296058211770178	0.0334962459639466	0.0638858557753594	0.0262897860680655	0.026330322758134	57556
NRCAM	0.0674304096371382	0.0553837475969382	0.0377118401995759	0.00258800325574853	0.00202518527787861	0.00115022525242281	4897
IL1B	0.0689912089255636	0.0952132315247202	0.183379317098676	0.0271494336135476	0.0357994749821207	0.0833154530598867	3553
IL7R	0.0742608160550622	0.0786549686480262	0.0663137769457343	0.00339600949044851	0.00342504794276957	0.00236569864556616	3575
PID1	0.0760352326499853	0.0682205399624104	0.0713153866895106	0.00243548901827424	0.00203953639595107	0.00167874362862835	55022
PRKX	0.0903184034503049	0.0740874944668008	0.103152986260958	0.00246439146895339	0.00183244560963178	0.00219884312202204	5613
PAQR5	0.115982095642105	0.15363653668515	0.116156603385012	0.00468604198389951	0.00656131872796059	0.00358895800343449	54852
CXCL8	0.11603531020076	0.12220139251818	0.190603209574068	0.0188558286077907	0.0179778073117978	0.033736898247857	3576
AHI1	0.118296579361506	0.104499847109183	0.0878817235405093	0.00236311178372156	0.00183244560963178	0.0011897135130681	54806
IL4R	0.121591479344755	0.136589568908356	0.121483664039729	0.00335592499449949	0.00364408700931508	0.00262046049534823	3566
GPAM	0.124629594929886	0.121808388179273	0.0923641245968688	0.00119405829899106	0.00113500347621138	0.000629834366134537	57678
NAMPT	0.131464210484787	0.188954007533871	0.134717542727518	0.00451906848511655	0.00757106575925354	0.00358895800343449	10135
CSGALNACT1	0.131898353468685	0.0938705602392022	0.0475569468290843	0.0479858687594769	0.027052571150364	0.0110477714887951	55790
S100A9	0.136832928852139	0.109465922703254	0.0985412592042169	0.00152940374597425	0.00106610638039065	0.000756933711430838	6280
MT1G	0.142768398056084	0.0427450723966434	0.023475020564002	0.109743018881299	0.024796612031664	0.0127769469971553	4495
CXCR4	0.146853655700338	0.189133638292865	0.16996056900401	0.0265896310423345	0.0364099450293184	0.0274046120236854	7852
PPAP2B	0.153128246418906	0.105811712350543	0.109187243909746	0.0640642398480862	0.0337450392200105	0.0321185717292848	8613
WNT5A	0.158428594486866	0.347256639563701	0.267884244546677	0.0183520425297535	0.0824969841194499	0.0407212660421702	7474
PTCH1	0.159944571010613	0.219567735397245	0.187598403418246	0.00236311178372156	0.00355702344402224	0.00226525640665474	5727
S100A8	0.162221455387549	0.131908178334427	0.125720674759773	0.00157818339864885	0.00112509073545519	0.000816150673070938	6279
IL11	0.163283688214489	0.12866765126347	0.140207702519874	0.00211429535416681	0.00135007169668802	0.00118941814653834	3589
EPGN	0.1686430028969	0.220412423174248	0.148884653208555	0.0436661215310804	0.0620723794921846	0.0288898879972711	255324
SOX9	0.174256288214898	0.187892824619044	0.21679047452552	0.0197040596464702	0.0202048686620668	0.0238820903491839	6662
DHCR7	0.174701153611775	0.135435372417917	0.287884940658161	0.039383847174444	0.0235516235400007	0.0845999742163958	1717
HMGCR	0.189690174449827	0.126185837745982	0.169855327213664	0.00987175547401625	0.00444192350241516	0.00620672055809022	3156
ACTN2	0.191522893249763	0.269414509503326	0.216053524685406	0.00343658665427882	0.00623425941272341	0.00332061439792811	88
PTPRG	0.193045602050212	0.169668681970211	0.105934229675077	0.0138775704828001	0.0097002193423585	0.00403262547231456	5793
AQP3	0.194343818109358	0.159124159495986	0.185152269140134	0.0206238083396786	0.0127637535532191	0.0149549675748863	360
SCARB1	0.195530721421066	0.235530677049734	0.176364057363784	0.00200101414506911	0.00250012809290249	0.0011897135130681	949
FOXN2	0.197027048984732	0.174003376434283	0.191389950149071	0.00372093884333301	0.00286796479499145	0.00281850983966349	3344
NLGN4X	0.198917368693761	0.270867001513315	0.152459587529573	0.00156669253139389	0.00247594466654613	0.000772676099098728	57502
INHA	0.204299348303122	0.089735070690132	0.062563158609427	0.0266220853746295	0.00660604373023498	0.00362095989676808	3623
MAP3K5	0.213174108343121	0.237801463983045	0.129199800744802	0.00598217587538092	0.00681876437826678	0.00210983537140072	4217
ITGA2	0.218342053883333	0.246981109671924	0.232438831028953	0.0230802616224986	0.027052571150364	0.0213519641192471	3673
PDE4D	0.218756902225859	0.110764063389551	0.105966882269286	0.0479556352675211	0.0137386211354002	0.0115841359260594	5144
PTHLH	0.222360441054631	0.178631616038754	0.29122395834086	0.00707063854792358	0.0042451215249301	0.0105201173016854	5744
FABP6	0.224093627790679	0.203914822737321	0.211850265413322	0.00125624877196408	0.0010095674937079	0.000841108052473112	2172
HEY2	0.228079998824402	0.222735538808485	0.133815078643853	0.00694860541184579	0.00610177827043015	0.00221715460856938	23493
MT1X	0.228854168986254	0.123184432890173	0.112821869079089	0.0273892809006262	0.00825790033676386	0.00636210306691251	4501
CD83	0.23497026776244	0.245277497488407	0.200828863235723	0.00296904723361434	0.00308717270953171	0.001699927330208	9308
EFNA1	0.238627309260126	0.253730340313571	0.232172535900596	0.00636758422613518	0.00657270155803347	0.00468031265813789	1942
IL18R1	0.250689813729416	0.289613316198013	0.269370126003749	0.0310254182823799	0.0386529620944882	0.0296772141911575	8809
BCCIP	0.255942801539094	0.198097670173841	0.236138885406231	0.00688031428142154	0.00373472849815113	0.00449210702530925	56647
EZH2	0.259090697436181	0.369431632843874	0.185053888963297	0.00156669253139389	0.00311771850367355	0.000620306735373934	2146
SLC9B2	0.261075336614848	0.235947700428889	0.277794368448575	0.00244295011484624	0.00183385370407974	0.0021426809854333	133308
LRP8	0.262641476234963	0.0877685094878973	0.111318752937983	0.0197637023968161	0.0029866743891079	0.00331299725594487	7804
TLL1	0.263218015820258	0.348762883726001	0.314824167035604	0.00335592499449949	0.00617899092666698	0.00392807367130673	7092
CASP9	0.270331740736971	0.217912760140903	0.205194562118524	0.0020988601579117	0.001262496972014	0.000910631067087022	842
CNBP	0.271385185033951	0.409839308818304	0.345188851533739	0.00262211327737936	0.00710475185734716	0.00350551833134581	7555
ZMIZ1	0.274939006183463	0.368228827116506	0.268551184160321	0.0027074886852464	0.00519702153560213	0.00202805678765953	57178
PPARG	0.276305237392449	0.224537297042719	0.136518499157444	0.0122806625609913	0.0068393906671707	0.00250084121123085	5468
CITED1	0.277969439507234	0.243252902418922	0.240765286199807	0.00136732645100991	0.000994240176956236	0.000776139527637141	4435
SHC4	0.281536140883318	0.298548897220188	0.312179952363006	0.00884970661247249	0.00896612408769661	0.00901660551909766	399694
BRINP3	0.28579425256605	0.278607216715718	0.305613294765491	0.00368061323648653	0.00326578325525909	0.00334265527766467	339479
TXNDC2	0.287486602434248	0.321786441673135	0.283427685285878	0.00312828028415679	0.00377948723710831	0.00240650057554009	84203
CDC7	0.289841549187747	0.260932859206626	0.253321216021383	0.00163451714788502	0.00124347332465521	0.00091906875678414	8317
NR5A2	0.293723122671425	0.235069326877263	0.0705252975403926	0.0276651713783566	0.0147315216973524	0.00212234002718004	2494
POR	0.297205383688395	0.246609697417827	0.226675727247487	0.0200761698283824	0.0114656951495267	0.00849192158736184	5447
RDX	0.306244319040733	0.273096824023354	0.12852348526177	0.0227383126473739	0.0153077309607528	0.00327522865748424	5962
GFI1	0.310857826086522	0.318291331319959	0.286701235770468	0.00157219355956189	0.00147292547768041	0.000931728490621612	2672
IL6ST	0.316592922474096	0.534069906598923	0.459513350330049	0.00211554930628177	0.0104805955089143	0.00472296117629285	3572
KLF15	0.317136239552984	0.272097415140945	0.343253274811317	0.0412927212222407	0.0254745554233607	0.0415274286460128	28999
TMEM120A	0.319433906035927	0.324315710402315	0.331834296124549	0.0286366070581193	0.0269173498520592	0.0257889513499686	83862
TRIB2	0.32066399266656	0.566839497522585	0.464744092894646	0.048075056062223	0.24167586566598	0.116828422689121	28951
ACVR1B	0.322288965573821	0.330415869460331	0.277686760883476	0.00521459157832013	0.00513225169015588	0.00286485452032731	91
ZAK	0.326028852778398	0.336616807330173	0.313755346222995	0.00725117878304514	0.00719427949349658	0.00518048727882746	51776
OSMR	0.327238359889196	0.344271317494539	0.336791317553473	0.0381071508635047	0.0392836016717996	0.0336347457962468	9180
UNC5B	0.32791038008284	0.23151902842609	0.163919851865535	0.117304493116695	0.0496430221853313	0.0239981440070189	219699
HDAC4	0.336368482978581	0.535749648353627	0.469954951450933	0.0125407903837282	0.0590212805477759	0.0309184258844054	9759
ROBO1	0.340252303859161	0.339888045109463	0.329794402831694	0.00243548901827424	0.00226776222212643	0.00164221457224653	6091
SREBF1	0.342373023326649	0.401049250112493	0.35176994600051	0.00473543076999239	0.00705931514703435	0.00400264337873268	6720
STAT5B	0.343238914032282	0.381840346334973	0.358794257467967	0.0084510286084745	0.0102897992053152	0.00744542745411156	6777
ACSL4	0.354160466289692	0.270371870058574	0.330335742870958	0.00947064349411952	0.00411905859416468	0.00594253400861204	2182
AGER	0.354711261702335	0.348797365646132	0.329142685392452	0.0724165009716985	0.0615104727965898	0.0486469306479105	177
PRKAR1A	0.354938404431362	0.358477443842823	0.501546562127608	0.00320571315631167	0.00311550867886207	0.00879971798492843	5573
SOAT1	0.355025827951036	0.252958554845698	0.253496602623383	0.0918492998303273	0.0365367668948265	0.0334037114966051	6646
CREG1	0.35811689363572	0.299886865239508	0.334772499375915	0.0456305476055572	0.0252576494584698	0.0304874929326185	8804
RASSF8	0.358306090703008	0.379344555727435	0.417090541817668	0.0222689596064537	0.023840421776495	0.0294133319656038	11228
RAP1B	0.359139087031832	0.330941643233758	0.31992995581619	0.0341356818247524	0.0244155298206864	0.0198611751258001	5908
FRYL	0.359411298658631	0.369417656102154	0.300807142344701	0.008647875103959	0.00825790033676386	0.00399465248521158	285527
PTBP3	0.361203951178768	0.234716985242503	0.228569338497987	0.00575951793837182	0.00202518527787861	0.00150268819771741	9991
OGFOD1	0.363283292537833	0.270574854084731	0.357648948771968	0.0102082669115511	0.00409363727047283	0.00743363417229921	55239
OSGIN1	0.363289327849396	0.20283529166676	0.20401444654108	0.0599896028119868	0.0134304314954661	0.0121295007794164	29948
MCL1	0.368850599844972	0.335267966100845	0.483128465374664	0.00451906848511655	0.00328882953763597	0.00964784621067649	4170
SOCS5	0.371119614096026	0.384631602321128	0.369299557089222	0.00678588724148477	0.00682993370851793	0.00522899339953016	9655
DIAPH2	0.380810634436076	0.606007027090719	0.376129983383984	0.0186800276405765	0.109248344910791	0.01410050585402	1730
HGF	0.382505216179051	0.372668458361727	0.36269382176314	0.0384991375787602	0.031878978763226	0.0265901245048583	3082
CD164	0.386491959437729	0.339885013188784	0.402527614611503	0.011100283524861	0.00663079961366508	0.00998451244748481	8763
TJP1	0.386794721537581	0.377018817507527	0.409949725594078	0.0130767619324387	0.0106094129367267	0.0124798277398304	7082
EDF1	0.386811674771265	0.417793192211982	0.449883825986915	0.0177661175822803	0.0204349031141728	0.024105823910397	8721
GCM1	0.387093210564136	0.397049064491471	0.395969605497783	0.0224744542650603	0.0219670617682404	0.0193879677362059	8521
INSR	0.387341445020483	0.806163306372671	0.534682371521544	0.0490066542444907	0.620488360920872	0.124498021544925	3643
DPYSL3	0.390562600175841	0.209844035514719	0.329052360708424	0.149808389982729	0.03334294448158	0.0810904788277801	1809
WDFY2	0.394924771210381	0.329086934202412	0.292645904241311	0.0233840472611896	0.0120072167601785	0.00775404118137639	115825
NBN	0.395585706134464	0.221571575310925	0.285736359262794	0.0368790786137297	0.00747853488096339	0.0116674318130012	4683
RIPK2	0.396047824488623	0.317387608778883	0.381177002979912	0.0580676954996686	0.0275654083294923	0.0419278089494503	8767
TBX3	0.400225696876804	0.447002613282213	0.396108513732012	0.0458206525688401	0.0587575109713668	0.035792606890375	6926
CREBL2	0.402650047773811	0.469262896771263	0.442581083665274	0.00591189577953427	0.00938059713961154	0.00649728790508334	1389
ABCA1	0.403269161895196	0.743502302674376	0.70488897523353	0.0422012554150789	0.432588649095271	0.326085840940524	19
SLC11A2	0.404468669684104	0.471279115135014	0.420337691488194	0.0102097654527348	0.0157323181376312	0.00907285731182466	4891
MBOAT7	0.404730794211526	0.494629325220861	0.44837643893284	0.0035240684183843	0.0067227272704173	0.00383126597430089	79143
FASN	0.406676982564232	0.319767887415998	0.338888894807141	0.00305695973400048	0.00154685645325823	0.00143594824708322	2194
FKBP4	0.408128873985505	0.465419694560126	0.417722736164825	0.00399584466907239	0.00590548042071946	0.00335608574855235	2288
VAPA	0.409426481513386	0.506924000494509	0.354559818526581	0.0159896051459423	0.0325660450352251	0.00778644573592403	9218
ACAN	0.409939937630636	0.201698411496816	0.193938291182582	0.00643181593602071	0.00124281806812439	0.000910631067087022	176
OSM	0.411918384484595	0.324909020410992	0.345704068031023	0.0132335288883952	0.00569945694162445	0.00587060708476506	5008
MEIS2	0.412632515583743	0.744907749357525	0.73123255070427	0.0275168655244824	0.350110501092307	0.298728928447729	4212
JMJD6	0.414435729271348	0.405910424792261	0.278848342025194	0.0226208431616187	0.0188473030800751	0.00561766224556725	23210
MAPK14	0.421550120067017	0.477349801331448	0.451993882663056	0.0138809419474137	0.020010769540162	0.0141280920692149	1432
ADM	0.427432952242406	0.861394588129104	0.390417104814446	0.0362673816181744	0.680475396141846	0.0215809676773546	133
CLIP1	0.428614552111157	0.371731989277656	0.368109570801519	0.00418741753034543	0.00253772948099674	0.00210983537140072	6249
HIF1A	0.429460531900484	0.383780642379222	0.360671191589528	0.0946831551798464	0.0595387873471281	0.0456601373970092	3091
AGPAT6	0.430560460596695	0.436245915926811	0.447251590964962	0.00571580665720078	0.00549055818581925	0.00518549978957028	137964
IRF2	0.431658074795585	0.514616885684791	0.545135889455073	0.0104325771470941	0.0188473030800751	0.0224776453065025	3660
AHCYL1	0.432900409581588	0.447949831038585	0.48354624970011	0.0229538501201723	0.0236162364120108	0.0288032497056933	10768
MKL2	0.433224962851799	0.488588440672023	0.445134124048307	0.0195057312888756	0.0280845822471038	0.0171530699282433	57496
LIPG	0.434681030088586	0.363334074149378	0.389394181915666	0.0163682774038386	0.00792080991498129	0.00877982810548717	9388
SIPA1	0.438794319710314	0.681441986956115	0.527675904123748	0.0266655205573164	0.18703795569449	0.0463139502167898	6494
EGR1	0.439305679701892	0.357237407738523	0.402715271635683	0.0746144209133205	0.0346426736762568	0.0455313293356569	1958
BCAT1	0.439396613838647	0.476090030245806	0.768694789901538	0.00959510930481928	0.011580429295714	0.19085609115112	586
MVD	0.440958765594236	0.363176840643798	0.390706148449334	0.0393820647866744	0.0184271747428057	0.0209934138311717	4597
ELK1	0.442134266124751	0.417932122538396	0.307585416208602	0.0279281925608594	0.0205473465819187	0.00702685296748609	2002
ARNTL	0.442242377317876	0.598283885922212	0.635625856572802	0.0460168551777348	0.141216105042247	0.177429510516185	406
PRMT1	0.445483615223399	0.518439087011881	0.565286524443964	0.0308921936405437	0.0511205409424653	0.0701291569364278	3276
FLVCR1	0.446290152561438	0.382474071645114	0.324541552230055	0.00372892824781202	0.00224421465761719	0.00115022525242281	28982
BCL6	0.4486090989778	0.499103001594337	0.367163030353653	0.0276874665809139	0.0380911099401426	0.011125662040621	604
BIN1	0.448747808469008	0.43086026293124	0.417465605505564	0.0501557227978927	0.0385394100020826	0.0313964351898925	274
RERE	0.448824843268225	0.375872104172506	0.419267492855582	0.0294615974829589	0.0141610105545238	0.0184346793860289	473
CDKN1B	0.450405550172251	0.514850025997444	0.787916271466757	0.0321675674033419	0.0495682232535417	0.40708184854324	1027
HAMP	0.452231829173779	0.469138774061152	0.42722455600579	0.00521459157832013	0.00553248337883166	0.00330673024973779	57817
PTPN2	0.452445971850479	0.514217316898581	0.416271936519263	0.0128112155687843	0.0195101114651945	0.00724811522196727	5771
ARF6	0.454311629687194	0.385316802570694	0.511660236693334	0.0270010181995869	0.0133982888976646	0.0359540803464992	382
VEGFA	0.454617588626686	0.620479132560913	0.577694669132703	0.0378479131238941	0.133544070279712	0.0876040734587903	7422
EID1	0.457020173298468	0.437742222359944	0.453003574591467	0.00220124904602195	0.00163425689146849	0.00149891199823544	23741
CUL4B	0.461517543717403	0.549803091240481	0.522970481480373	0.0323931099251835	0.061297299705175	0.044733040576018	8450
SYNJ1	0.46344771379119	0.365679554305694	0.466288818805921	0.0815800429869524	0.0335335527454245	0.0685022114695115	8867
KIF26A	0.463738510850844	0.37832369692237	0.338204856894386	0.0140214985195004	0.00610437397237316	0.00364603967300646	26153
MEF2C	0.466196096868457	0.295584712284129	0.145401276158578	0.177004312378734	0.0466347194794086	0.0103364944918041	4208
NOP2	0.466849804931732	0.51273102997587	0.440159994246366	0.00688600505793821	0.00937502428564078	0.00427221158904002	4839
DLX5	0.46825303942203	0.448149543223902	0.41794283372966	0.00186282245297354	0.00146750330430399	0.000931728490621612	1749
TBK1	0.470408510572793	0.545443666335206	0.54009920751342	0.0440541730391233	0.0730135216392365	0.0644378652430475	29110
HIST1H2AC	0.472067079064538	0.451784430884526	0.515347022269895	0.0101168681707892	0.00747853488096339	0.0115485566213121	8334
RBM11	0.472540125357884	0.367463332476509	0.322608004779451	0.103812835664415	0.0410919290369905	0.0259174386174997	54033
NAB1	0.474541362630096	0.494251434154275	0.397542124517081	0.0375331892355332	0.0396740002393792	0.0156590889500497	4664
ASXL1	0.475628951398397	0.491516736960698	0.553871790698325	0.0316714395977892	0.0325386896898262	0.0510285697384183	171023
TLR2	0.47601179231395	0.468291920546031	0.44440291966563	0.0116910886364152	0.00953914994442368	0.00680357718549685	7097
CCL3	0.478538165535834	0.488685887822827	0.418107538343288	0.0100106816572945	0.00949200735484164	0.00448816885116596	6348
CCDC47	0.481040681649467	0.487406075474989	0.42092647922993	0.0248700317646115	0.0238024327404001	0.0118244344390772	57003
PDS5B	0.481575315938235	0.516936554064974	0.545206617585272	0.0119049406319366	0.0142378061483471	0.0165998095372846	23047
XBP1	0.481752183085154	0.503010066473921	0.565702349152521	0.00549824168533491	0.00605709375487557	0.00947549774632706	7494
SHOX2	0.483128477642148	0.358151215098864	0.3528031041577	0.0880889219441558	0.029238442705655	0.0251373794055506	6474
MSI2	0.488217327258507	0.278102056729793	0.281767653455544	0.0467087842670219	0.00705562652353548	0.00631354416231171	124540
PPARA	0.489132964880922	0.566230286493667	0.45237861893316	0.0150244020972531	0.0270495140527621	0.00852416926852487	5465
STAT3	0.491383838238779	0.535295952387986	0.601255605783213	0.0222689596064537	0.0295107696020248	0.0493315652873246	6774
TFRC	0.492317018864846	0.469307786263116	0.564961301287842	0.0221522786880857	0.016010816686752	0.0345203947605249	7037
PRKCH	0.492894296552965	0.465957228302414	0.445436272952607	0.00439234016194098	0.00330879479855034	0.00235286368897963	5583
C1GALT1C1	0.493470418182855	0.543421273713996	0.611853654201707	0.0456417025797598	0.0615104727965898	0.102427025061189	29071
PPHLN1	0.493547897883808	0.443028137460337	0.428838636239677	0.00688600505793821	0.00406461999499078	0.00315901552978396	51535
SART3	0.494277804778222	0.512367524512022	0.406085970479413	0.0191323017903493	0.0201496295008162	0.00694133461622315	9733
ALKBH3	0.494796356243041	0.633747912888424	0.554064770008342	0.0357079079102789	0.107446094741296	0.0490118434740495	221120
MTDH	0.495093432632555	0.629025809238486	0.768634013633984	0.0292504328850891	0.0865851518330345	0.281976713083985	92140
PDXK	0.495763624416212	0.550283464221519	0.579371134532161	0.00978980735731613	0.0140513177770457	0.0166506259500833	8566
ZEB2	0.49635823446033	0.457856028850875	0.508867025078151	0.0261530700304167	0.0166120374641561	0.0235701812891476	9839
RUNX2	0.497737249696345	0.410056748962457	0.129339019187648	0.0878783219448099	0.0390513906442117	0.00270035601743702	860
IREB2	0.497848604507509	0.721087750154917	0.613846583011933	0.0268654644341301	0.185312354346356	0.0630008307662379	3658
AFF4	0.499390788130896	0.537113519806123	0.476633137874205	0.00536524635212934	0.00682993370851793	0.00341436981190568	27125
AGFG1	0.499479514042099	0.445006600635023	0.406881132758516	0.014437264940607	0.00796718904169327	0.00501035240079683	3267
PROX1	0.500448197468198	0.473941662230315	0.410196986491867	0.0683761646870491	0.0491819459206513	0.026421799201115	5629
FBXO9	0.500768570180917	0.449544365525646	0.46128886288461	0.00635128134695348	0.00373404949496186	0.00345366483891089	26268
GAB3	0.50102381439682	0.537935448239093	0.456052673017926	0.0109442592472795	0.0133661739051275	0.00566377245863358	139716
SAFB2	0.501408161612007	0.551490556179146	0.488754097357944	0.0324040641144598	0.0451761653805741	0.0235316058573627	9667
RRS1	0.501461784867974	0.33948267038544	0.410297260037022	0.156232568286146	0.0420336293310166	0.0671239873272799	23212
WWTR1	0.504682940759892	0.477451402917473	0.510737249577626	0.019021078514848	0.0132156877185475	0.015929966915406	25937
C5AR1	0.505487640914654	0.273829632438511	0.284741535351214	0.259970769261387	0.0492896445011683	0.0493682986789972	728
COPS2	0.508059113849048	0.554036672690597	0.479993443831656	0.00787858371758179	0.0107181382067373	0.00479788148731224	9318
YAP1	0.508493000069049	0.475472035368065	0.461863678010809	0.0666257262255055	0.0453458003343565	0.0369073123925731	10413
GLRX2	0.508986163716007	0.283144374026412	0.445709611983819	0.133637136254598	0.02029592697426	0.0687782265448202	51022
MFSD2A	0.511597615960204	0.479225542169612	0.419079254671135	0.0311584655985116	0.0213019968648336	0.011166420827457	84879
PEMT	0.511985163779373	0.477694931233282	0.442736351125759	0.00854281508575735	0.00563248148040324	0.00350551833134581	10400
NDFIP1	0.513852758834129	0.454234836638687	0.533450788537096	0.0467317022179826	0.0251317318545241	0.0448761836700137	80762
CNOT6L	0.514554974746982	0.459545258079977	0.570508542117842	0.00714737911900378	0.00401460950016323	0.00969412256091795	246175
KIF13B	0.516180414540273	0.455021033673353	0.405456150749297	0.0821554069958021	0.0445834092370163	0.026921959985612	23303
MAFF	0.517004873562254	0.494726464268365	0.578073351639454	0.00890803485312471	0.00648251621070634	0.0124137609223859	23764
FOSL2	0.522439642068408	0.51129836129208	0.375657932389046	0.0917469160476762	0.0744246646684604	0.0224608143924971	2355
GLMN	0.524967967637093	0.528866549016691	0.465436890978961	0.0549210315808527	0.0503919621695759	0.0266014749322748	11146
TSNAX	0.528085415827509	0.487023906062161	0.538330809681117	0.00764942083624437	0.0047707755111503	0.00654401135621506	7257
GPATCH4	0.528387411203354	0.297898811783542	0.370225888105632	0.258756926347986	0.0489394178637819	0.0785615357899953	54865
AIMP1	0.530478635822814	0.524816206116786	0.497426939174682	0.0230648767995202	0.0198132583563907	0.0136777622833478	9255
ECE2	0.531341189231353	0.48058671030258	0.461059619679351	0.0169961089557944	0.00943502425432693	0.00697684580094357	9718
PINX1	0.535522849314975	0.51902663708952	0.49414558183982	0.0256718168252023	0.0198618044291545	0.0140155914852688	54984
GLUL	0.535754719618135	0.443236777611991	0.505529629503791	0.0279302150989499	0.0110143945043849	0.0170406290447482	2752
PSMD11	0.537142679240481	0.47534566827489	0.506454547923344	0.0502992019237716	0.0263594164836328	0.0310675473775818	5717
ACADM	0.540108892795495	0.405003159783001	0.502522381935349	0.0248640648655949	0.0068393906671707	0.0140465950469815	34
LRRC8A	0.542260887783226	0.380094335455937	0.480464177413977	0.0266655205573164	0.00590548042071946	0.0121380634541138	56262
IRS1	0.542308382836646	0.681383410872637	0.341756838183896	0.226249724228245	0.435145435928744	0.0455477177341716	3667
PSAP	0.543248980752667	0.470761352159168	0.535417066119786	0.0125407903837282	0.00587025014734558	0.00913053063595278	5660
ETV6	0.544069680532707	0.596431666136442	0.447570629172935	0.106099708418073	0.14189991094857	0.0398920297364051	2120
PTPRK	0.545131263945065	0.457758806913972	0.535000325168986	0.0129900594102212	0.00539392820790578	0.00926214153048452	5796
CCKBR	0.545178272533535	0.474525562731751	0.511019851947361	0.0603619209195884	0.0293950975320969	0.0363761363616989	887
GAB2	0.551669112044657	0.512390430521777	0.341086466324169	0.158373255994959	0.106252894426326	0.0251253576575642	9846
SLC35F6	0.552208654493529	0.455546204856984	0.469006122842808	0.00688031428142154	0.00285377615906612	0.00263582384349085	54978
XRN2	0.563863291854612	0.543065526305271	0.45120219471908	0.0193625691601097	0.0140884323540266	0.00548017175586422	22803
HSPA9	0.573357973796912	0.494530071262779	0.437517528034531	0.0950066881103432	0.0435425351771769	0.0244864016086427	3313
NCOA1	0.574089311875493	0.59533362206334	0.45405130126229	0.00885206209383257	0.00961345745117672	0.00237380731770959	8648
IFNAR2	0.577503836845691	0.47432662572662	0.590097110025517	0.0312518028658173	0.0109039246062554	0.0287325014520651	3455
YME1L1	0.587933730207976	0.404517564233099	0.454122068355798	0.0406865269693968	0.007096605158	0.00963849248725729	10730
DNAJA3	0.590128047978437	0.544426139434222	0.486001457280738	0.02971850223113	0.0171343738313152	0.00901660551909766	9093
DNER	0.590137352418692	0.208551779163019	0.131359829155932	0.287642024619285	0.0151402637800336	0.00595482947224276	92737
SLC25A33	0.590247725612909	0.31007858977677	0.4225679364844	0.248409709695964	0.028896137633252	0.0645930054321966	84275
TBRG1	0.592515638471532	0.489717837258097	0.828019114455553	0.0343530129513577	0.0118212928264556	0.324699017421936	84897
SATB2	0.592647611836991	0.376282168715887	0.479513201239292	0.228144892155157	0.0420067994732813	0.0862992829914862	23314
CHN1	0.593450933733319	0.270347571524542	0.321780396865421	0.349618958036935	0.0366965024513316	0.0510215899194724	1123
TOB1	0.593861817973928	0.286268947581494	0.384345094392125	0.295074623796653	0.0306681273597258	0.0613341869666083	10140
RTN4IP1	0.59655208544828	0.440634850382253	0.40146919280522	0.156232568286146	0.040398696279794	0.0265800957266518	84816
COPS8	0.60278450927113	0.527389790133425	0.486963476062989	0.0558827884326868	0.0249294861331405	0.0154267437703365	10920
SECISBP2	0.606016290898874	0.553806302735874	0.483333637677092	0.0180055105682138	0.00944328663186363	0.00430122370764256	79048
CERS2	0.609916466848551	0.49746848195088	0.594159692382673	0.0305023128803698	0.00941534446511106	0.0210719850602621	29956
NOLC1	0.609928801203842	0.452175554058809	0.374728813268999	0.0563951037000496	0.011887404315158	0.00544671604432477	9221
DOCK5	0.610261895226337	0.473256534928031	0.675684878767655	0.0534368107631189	0.0134084143468057	0.0834570097010451	80005
AP1AR	0.64184001002263	0.469995982689234	0.831342955183334	0.0897142158984926	0.0166120374641561	0.418586962063083	55435
CCPG1	0.641946517423477	0.490886676176255	0.744794832905611	0.0508153979718847	0.01064142097043	0.126100829151166	9236
EEF1E1	0.642893947478111	0.429972869517251	0.477926934095465	0.20246808617689	0.0328978541339377	0.0446959904814364	9521
CDH13	0.643393679018996	2.0509669054647	4.36680024517566	0.521594285322232	0.252127001291787	0.0388718522633727	1012
DHCR24	0.644707354538736	0.44094562785976	0.464744124598616	0.179435241605236	0.0299303062570068	0.0331328307117819	1718
STK4	0.649411961544803	0.532510167001577	0.495279563160818	0.203628720283862	0.0721194808904483	0.048747381568914	6789
ZBTB16	0.656843109573689	0.612286717082502	0.499629034837912	0.212084051494568	0.134494230078347	0.0494491937729941	7704
CREM	0.667074640440305	0.496131268264097	0.548258340042494	0.104058362327512	0.0188484435354526	0.0273457546583048	1390
ABHD5	0.675780933050323	0.358980332497193	0.455725045505914	0.230781239520054	0.0153810584414828	0.0314818380185155	51099
SFMBT1	0.679012396774017	0.560764812866946	0.420650080478071	0.125677682878499	0.0366965024513316	0.00951263059240368	51460
PRKCA	0.685004829868531	0.560462779680559	0.437570351181049	0.239391466544778	0.078859928311636	0.025733781937839	5578
FSTL3	0.686669644364848	0.391069881225723	0.41169697517464	0.0617263496890997	0.00352041569592247	0.00343651594257132	10272
ITGAV	0.702985942072826	0.486158231264353	0.820908337886681	0.103386569242284	0.0111121824055332	0.298813925642165	3685
BAMBI	0.70319088858127	0.80786833996482	0.449655520982272	0.213457973651098	0.436765070451752	0.0189191753669093	25805
RPS14	0.70566365715112	0.449789908797772	0.567756356785596	0.283118825375138	0.0326811367670219	0.0806015928982142	6208
ST8SIA1	0.713679907949457	0.557119643394614	0.407111467231487	0.450204183385899	0.163984981896315	0.0495332976093261	6489
VASH1	0.724046564331237	0.645969026911824	0.45798412624346	0.305608233961174	0.152982163955447	0.028885678753017	22846
S1PR3	0.74086936127413	2.50873297246748	3.06482434163238	0.301095675057633	0.0149378800532563	0.00712231866168575	1903
GTPBP4	0.741320131612976	0.633943800389272	0.489777505881422	0.212823620830765	0.0677946700776167	0.0161037535480491	23560
PSME4	0.748831081783365	0.580225815943386	0.478440495976919	0.124634377739823	0.0179778073117978	0.006195707713071	23198
WDR77	0.749978776180496	0.484342290470199	0.648904379531036	0.34874528117393	0.0359628041418985	0.135959216820129	79084
PLAG1	0.776829846738828	1.87406286945539	3.41663927346039	0.632224973614673	0.176110135635007	0.0264484342840168	5324
NUDT16	0.782448628863639	0.38971327403229	0.536615202782554	0.581830293387763	0.0413732360497335	0.119690359153126	131870
CTPS1	0.79624767998597	0.453125643007493	0.502301216405804	0.38732256818965	0.0168745156362635	0.0234961025039774	1503
FGFRL1	0.89902378003705	0.596675792696554	0.469004797000209	0.714292843660832	0.0561282191649578	0.0160145335862512	53834
DOCK8	0.908866140837457	0.594778111469185	0.310512406182016	0.820070008692962	0.12341176788814	0.0105611435397318	81704
APOE	0.911849487064505	0.412412343591942	0.0365319578716063	0.96639268775573	0.554670004337447	0.040653041226172	348
HMGN5	0.962156049605173	0.532177247939544	0.419696155934093	0.917705955572983	0.0413384310643054	0.0139616757741966	79366
LAMC1	0.972676892187233	1.78792027690319	2.49528905374901	0.890610093340835	0.00832804289567088	0.00189682168052182	3915
IL15	0.990551191264125	1.21799905956835	2.99573420115518	0.98851678462547	0.645354044831806	0.023619899162186	3600
IGFBP3	1.03675168247573	4.38836936293472	5.36250175433408	0.976231454769845	0.0747502857776613	0.0482107826554594	3486
DMRTA2	1.10124654147961	1.38737431320677	3.89724648104494	0.86450522455858	0.446946757541892	0.0144083306051546	63950
PIAS2	1.12331509457466	2.21478295166576	1.41278709560486	0.789251451056788	0.0461422389120159	0.300508351173688	9063
LTBP3	1.14271885982145	1.95251364169874	2.02751739825729	0.709999343754699	0.0494027716704486	0.0386022032242646	4054
EML1	1.153588984366	1.21785192146889	2.52432187799477	0.754795390035563	0.622061590210251	0.0330019178820961	2009
ADA	1.15374240345384	2.38467051094455	1.40636751755051	0.76078715178527	0.0468077469372789	0.352859376836138	100
LEPREL2	1.15561759201682	1.67999353598414	2.29035507629078	0.558192681293474	0.0434792328033467	0.00926214153048452	10536
HHIP	1.16413739953777	1.59746575576539	4.03953707459517	0.692756339333025	0.154044478751305	0.00581663404231817	64399
ADAM10	1.20072178110378	1.15225293015421	2.00340118430335	0.367220113333316	0.472251201768265	0.0101943744147389	102
SEMA7A	1.20251805234511	0.52594181046316	0.340243193668484	0.232339975757151	0.00644329495085804	0.00122416971828528	8482
PERP	1.24028888395045	1.76054466494247	3.08876683704845	0.613563516587638	0.139660429053294	0.0181212438713342	64065
TENM4	1.25353323611829	1.24222227665453	2.32815784999336	0.483944878418117	0.478166707053829	0.0218512919716479	26011
DYNC2H1	1.25537240473606	2.16504922143499	2.56903697976135	0.462466220213273	0.0285770322612668	0.0136777622833478	79659
NF2	1.25773073953221	1.23668574437604	2.09324894975546	0.376372755244385	0.390679470081672	0.0179722151646923	4771
RRAS	1.32850177689522	1.80571057905594	2.38336192302613	0.268095714034449	0.0397437020715714	0.010998470708903	6237
RARA	1.33588238571136	1.97022436779734	2.02650808325333	0.332021161106765	0.040645965874888	0.0328414811692372	5914
APOA1	1.35913511067392	0.211270154661055	0.0651056572645286	0.779404854078856	0.0939780646985241	0.0163426462196185	335
F2R	1.41170281596352	1.55285116229525	2.18434842224182	0.261575549293373	0.142305125620058	0.0267573423907237	2149
TGFA	1.42131387482276	1.16945979489586	2.15472349686221	0.195606249441128	0.563208972747092	0.0186784955477664	7039
PDGFRA	1.47958702287304	3.72901545273646	3.67800397608577	0.212391823200916	0.00629363395238361	0.00562872122443976	5156
ANKRD27	1.49748640169049	1.94155385695322	2.00721765513979	0.104444183493055	0.0223230892296319	0.0170806260248238	84079
RHBDF1	1.5058480884331	1.80831890617005	2.11737843089999	0.0913290384972572	0.0282852088143677	0.0120402865720681	64285
RAC1	1.52612352595889	2.05228302715718	2.37915215820734	0.190525051834189	0.0425477277625855	0.0220352886689357	5879
GNA11	1.53428277370965	1.61312761450738	2.01275845449763	0.036735757473636	0.0236767239194719	0.00630855795786893	2767
PYCARD	1.55722395472386	2.72683891705661	2.60733961561179	0.329684240016763	0.0442218415906247	0.0461521989540464	29108
CALR	1.58539488988293	1.71347399816202	2.88905180500062	0.140524920117391	0.0837842447220569	0.0100883672229531	811
FHL1	1.59731293562226	2.02511289565118	1.86842071438225	0.0923639618807008	0.0252826614105706	0.0329388625198004	2273
ULK2	1.61428855734663	2.2034915291523	1.80419177047285	0.0976079312772769	0.0204750213812236	0.0446099964332888	9706
TIPARP	1.62359533050439	2.001552924359	2.34176269551619	0.125653262267826	0.0416369856093093	0.0204316055740228	25976
CTNNBIP1	1.63096560524175	1.8928917941996	2.14254857874004	0.15409903824151	0.0691811950655677	0.0383212627425892	56998
VEGFB	1.6328102772624	2.9576105758315	3.09665232230956	0.123849588366409	0.0108429766951674	0.00849192158736184	7423
ARL2	1.64637646371833	2.32915179907554	2.69651107084532	0.244592693245302	0.0613878386131534	0.0353785502959177	402
IRF1	1.65454320526485	2.19126053894656	3.61495036653065	0.416907112646922	0.179976921767885	0.0463202035690019	3659
SIX4	1.66554807679712	2.66883039605263	7.5698176012534	0.0647753888547819	0.00796718904169327	0.000888991381408717	51804
ZFHX3	1.66916871792335	1.41521638469624	2.39742424699236	0.0226967677848096	0.0639038664122701	0.00338547403354432	463
DLG1	1.67304271620962	1.81505292433888	2.87239413101674	0.235467986778	0.155379920859798	0.0304261088968508	1739
TEAD3	1.67470796010879	1.68818980738963	2.36441389972313	0.0484764472788325	0.0410492689640677	0.0079541189150837	7005
RC3H2	1.67484553321543	1.53725725249175	2.12061647671995	0.0474172286062804	0.0702708432660807	0.0118774188051038	54542
NCK2	1.69765054795561	2.01837589804255	1.80756464746871	0.0276213305047044	0.0102875821351649	0.0156335267673191	8440
IL12A	1.70339847570245	1.49288386538908	3.11619436399499	0.313214734249493	0.435335367293609	0.0439789186126291	3592
LYN	1.73814483554346	2.21106460608138	1.93917271484794	0.105103498732516	0.0337411101241695	0.0522068738368945	4067
FEZ1	1.74668605591799	4.53700595208271	4.60588489690868	0.286405501041123	0.0201583158736822	0.0173238546275087	9638
GAB1	1.76960841073688	2.88832185422733	2.35539276178173	0.203093251697932	0.0359754231937466	0.0612151169868871	2549
FGFR1	1.7839940944069	2.18154861648465	3.47040245882951	0.172185443815547	0.0725807595375198	0.016314208253473	2260
PTN	1.78803133877269	9.05614045005403	20.8021652016613	0.37057023678133	0.0116912316886237	0.00369082441853	5764
GREM1	1.7971022396063	1.26663450664772	2.95474616572762	0.141643851565296	0.543763428831127	0.020305691962483	26585
YIPF3	1.79743417054832	2.03165499222037	1.93586684464203	0.0498323097159614	0.0253526131458937	0.02822919840092	25844
EHD2	1.80027087706656	2.41638503595105	3.18982355637161	0.0954979494160946	0.0266110711690499	0.0101633229475387	30846
ITGB1	1.81286978518932	1.81760843612475	2.23588464136558	0.0244432744744206	0.0218959253001202	0.00758205301961359	3688
DOCK7	1.81458728504383	2.80042988308221	2.44632692736344	0.197278848943132	0.0426192548106122	0.0587017024642145	85440
NAV1	1.8191983477662	2.82870458390629	2.40154366259681	0.143877148840115	0.0278793317304829	0.0420835024387858	89796
TSPO	1.82992090946706	2.4147714977759	3.23972675306891	0.182531805666432	0.0623012120226593	0.0243509952410355	706
LAMB1	1.84138115326064	2.90989773132449	3.25108386822031	0.122312052036097	0.0221749860782248	0.0144086064522124	3912
RAP2B	1.84374634303674	2.78016493320342	2.22748614239286	0.193612123212365	0.0458982114215862	0.0837554562430797	5912
AURKB	1.85732255909637	2.09081707318113	2.0611408349633	0.0359560463076797	0.0188774038598469	0.0179425249379704	9212
TFDP1	1.86685632756764	2.12038370160591	2.17186793143138	0.00491978191234299	0.00271069850650453	0.00211496503519623	7027
TP53	1.8815564604269	2.06422275199717	2.34128348413857	0.0101168681707892	0.00590359593744391	0.00313798398684407	7157
CTTN	1.88616152193799	1.90002995573883	2.0347218384124	0.0028530891128656	0.00257857573555236	0.00159519627789516	2017
HMGB1	1.88960858950071	2.10669422324829	1.96719783961982	0.0437727528828484	0.0244968082490542	0.029570449027565	3146
BHLHE41	1.90248114227259	3.24959525619545	1.64465558787635	0.193881552247132	0.0350600277823335	0.270826449248116	79365
PLK4	1.90373028904043	2.80015611424284	2.09089992096634	0.12857542297371	0.0310002213205462	0.0744098715864833	10733
NOV	1.90595899590745	1.62323470906632	3.68151470962652	0.24185775298524	0.360476234654332	0.033196685389177	4856
RBFOX2	1.90751855493812	2.06241970628435	2.52367552284393	0.00843127416494144	0.00537953586556741	0.0022250188193452	23543
LZTS2	1.90911537123728	2.1559254392007	1.9053124256961	0.0209546776214443	0.0109276487079072	0.0168052803253572	84445
IGFBP2	1.91832025701804	4.72439078679615	7.06770379800612	0.41258374753151	0.059880704049177	0.0277368374482264	3485
PVR	1.92007501963632	1.69532631650965	3.36827269413782	0.230717265002992	0.30988626009102	0.0394146854285633	5817
PARD6G	1.92982236503289	2.59691279388784	2.8963465230653	0.137910778039647	0.0448168364832793	0.0295997375415759	84552
WDR1	1.94663721856006	1.07115765984381	2.06807348516021	0.0537451481229923	0.850418477572064	0.0336685774605008	9948
STX2	1.96366243796927	2.27189525650746	2.81637746162101	0.0387036064037716	0.0191710436431749	0.00827236348500886	2054
PPDPF	1.96397975377099	2.36736210524058	2.44789259526105	0.030167897467084	0.0126025650123168	0.0101243847018277	79144
ITM2C	1.96935020670887	3.11770813707158	3.42880423892295	0.179354431432754	0.0408161683172772	0.0293014464820594	81618
LAMA5	1.97692484880018	3.21996935731752	2.40320017805086	0.107243221738757	0.0202240905359097	0.043595707707356	3911
SMAD3	1.97783498854634	2.66863841329801	2.32337280312943	0.0746144209133205	0.0227799057000624	0.0327692083133571	4088
PLEKHO1	1.98903148150962	2.1740952681535	2.15466202788439	0.0508063331673876	0.0315221669701372	0.0296131612610652	51177
FZD1	1.99927405549608	4.98542342241494	2.47177498567356	0.106942145617609	0.00791840588731561	0.0415379354051668	8321
USP9X	1.99961461960145	1.62251999212152	2.07717121118221	0.0309664143371883	0.0779393290475693	0.021345846163652	8239
FLNA	2.01816887990384	2.20117459776492	2.59048160960415	0.0495835308034622	0.0312909603031301	0.0157142354509603	2316
RRM1	2.02176808099271	2.2060913285874	1.63667066902016	0.0475110448888554	0.0298573051047978	0.104444410163502	6240
IMPDH1	2.02384005447481	1.76354606176177	1.76743486454795	0.0419109256599683	0.0694090872946555	0.0634423495112606	3614
TCTN1	2.02522462477652	3.2212277509276	3.20244962886907	0.147600756298249	0.0328908195214533	0.030418247031178	79600
LRFN4	2.03253745402046	1.56421971297319	2.05033698465489	0.03108115827721	0.102523549554556	0.0242987354527601	78999
INPP5J	2.03782376430225	1.72583190476197	1.63461355200723	0.0302050730867041	0.0589204760321761	0.0729484929941337	27124
RITA1	2.04507891208282	1.87772693989495	2.52409320163676	0.0310595272089676	0.0406607380171757	0.0112128065137242	84934
PPP3CA	2.05061024552562	1.91301907742119	1.85122543764813	0.02325833769643	0.0286414658903348	0.0303706918353158	5530
SYNCRIP	2.06038383200001	1.8669195090078	1.88543287441284	0.0132831924179764	0.0184498384627288	0.015715704916848	10492
ASF1B	2.06173771592259	1.95502387301539	1.90128507466036	0.0344628253622181	0.0386726789993362	0.0400391533278801	55723
OSR1	2.07194568349447	4.17576687390817	2.37034433696579	0.00607525968558066	0.000914083511648872	0.00291579605285419	130497
TNS3	2.07694305439422	2.79163479601343	2.38819069330459	0.118727211641975	0.0412260843332119	0.0608608306666679	64759
KAT2B	2.07771983177483	1.88910448936377	2.45292642311511	0.0161181834981819	0.0220093491669848	0.00658701448145785	8850
PKP2	2.10827477063204	1.83479041208874	2.09225585733268	0.0277094094678557	0.0459482658738605	0.0231585521511626	5318
SHROOM3	2.1264625073148	2.41984653154591	3.06280004241785	0.0770130626948102	0.0435425351771769	0.0192601865777724	57619
CASP2	2.13080723549193	1.87114423412374	1.64051216618517	0.0211118800089057	0.0333535622485753	0.0606106069141746	835
PLK1	2.13259644935235	2.94382935866561	2.54402662816864	0.0597565821496309	0.0182535418482203	0.02586619388619	5347
TDRD7	2.14399374638326	1.99186504831959	1.91348585279234	0.0102532180508945	0.0122034441802803	0.013105202956753	23424
VIM	2.16461983494538	2.19560670801632	2.16856376691536	0.00744721726029951	0.00637140187803561	0.00581663404231817	7431
BTBD10	2.17118999518398	1.68073622377718	2.00377723501651	0.0119482572355098	0.0359026940626296	0.0130840742726484	84280
STRBP	2.18209294762581	1.46625163717613	1.36672907594969	0.0115568010579855	0.0835764091472435	0.130945977959695	55342
KIDINS220	2.18492543506493	1.95827186904364	1.68564728029521	0.0119814560937689	0.0167587317406362	0.0330019178820961	57498
TGFBR1	2.18899557069168	1.58541823823394	1.46801030041373	0.0264119577321231	0.106545636120326	0.155676564938504	7046
GNAI2	2.19219790332424	2.22877561578465	2.55379798035779	0.0409888653718853	0.0343699316572586	0.0192154873934701	2771
LGALS1	2.19427260438784	2.5419933887649	2.83119940239908	0.0122511672819383	0.00637140187803561	0.00387703300958209	3956
KIF3A	2.19478045667114	1.8500046739407	2.37771606353912	0.0242451851643905	0.0454299868734629	0.0142646514781289	11127
BNIP3	2.20025321960351	4.89869013979522	4.03181923799778	0.283769597749127	0.0480482591073482	0.0638574729076702	664
PIP4K2A	2.21990755837736	1.6833240315515	1.35493780361571	0.0359560463076797	0.106063186538457	0.305761400881851	5305
SPARC	2.23056192324184	2.33587287853395	2.99059382072844	0.0204266807350328	0.0152481121980485	0.0060566689289747	6678
MLF1	2.23388351036377	1.62341013348369	1.11263002977142	0.0341356818247524	0.124215413731561	0.745576699416188	4291
ERRFI1	2.23411869562668	2.6732449269814	1.5307239775069	0.0170402307956017	0.00801879869170649	0.0888513860191408	54206
SHCBP1	2.23504595111836	2.88610500932057	2.81950777551682	0.091864815445489	0.0374305035211435	0.0363523044466666	79801
RRAS2	2.24240127928748	2.35768911795173	2.4267855221108	0.0251472700996412	0.0187316794616686	0.0150309678663903	22800
AKIP1	2.2449377792539	2.12425125481278	2.75135077582724	0.0330511617138373	0.036558645964306	0.0132495634674921	56672
KDM2B	2.24831556536324	4.10270689552942	2.79619225510476	0.0960469610821917	0.0167719376424023	0.0400763293887727	84678
CAMK2D	2.25994337215888	2.7124182083033	2.45516740427256	0.0133284415223656	0.00636814417626592	0.00766050641223246	817
ZNF703	2.26442011069172	3.740572190336	6.77797442261225	0.152944111038297	0.0373123119704097	0.0106789280995736	80139
CDC25A	2.27339059642012	2.05991725952919	1.50491447506579	0.0350170286231992	0.0458197145174041	0.185158836461731	993
NCS1	2.27830013023645	2.13194845350418	3.10552544292312	0.0476754394228382	0.0537788981750398	0.0142339637786151	23413
UST	2.28612758035226	2.01045482929236	3.6146275103713	0.0336460003879281	0.0495682232535417	0.0067486056348044	10090
AXL	2.2993353739037	2.65010429912538	2.41796136683899	0.0675374743196918	0.0382149995505387	0.046580339228995	558
PCNA	2.30016648488448	2.40718550948515	2.05752668097686	0.0170402307956017	0.0125668484060311	0.0210381610687319	5111
CDH2	2.31119047440006	1.98643880659376	1.92384993258752	0.0115600758244814	0.0187316794616686	0.0194690120146821	1000
ARHGEF10	2.31124884341516	2.78863725340055	2.6639739143015	0.0226751883970132	0.0108429766951674	0.0111471091512175	9639
PARVA	2.31344163838548	2.09447270754494	3.01746610892581	0.00601409188628498	0.00801879869170649	0.0021426809854333	55742
KIF15	2.32203504704777	3.59652661512296	2.71772024740073	0.147930496005246	0.042657213058246	0.0792184484724377	56992
EFNA5	2.33127994451224	3.6191345691198	2.70384496858533	0.133958441420373	0.0378666977132124	0.0726606941942372	1946
SPAG16	2.33634457391739	2.37424276102065	2.66707768167706	0.0481347777491557	0.0404367737838111	0.025109162557685	79582
MRC2	2.33661709993954	2.03061191652733	1.9740189529091	0.0180685198251215	0.0278793317304829	0.0283593751795825	9902
CTSB	2.34277669785785	2.04310751413994	1.93160779137469	0.00659214721896659	0.0101534493836446	0.0116674318130012	1508
TRNP1	2.36310006696877	5.53251470807705	8.10240270120877	0.173890430409265	0.023763314705548	0.0112342420312862	388610
NFIB	2.36359588261434	4.21221597662476	7.17217172806097	0.130143808129598	0.0276809626725418	0.00924883278041547	4781
APBB2	2.36992947008861	2.42717680199094	1.94040872043346	0.00659214721896659	0.00555044113428122	0.0119258058115382	323
SOX4	2.37061597306134	3.04090267888042	3.04964669912004	0.0759787112504423	0.0324452599336659	0.0292604921337264	6659
VEGFC	2.37170474738638	2.42438403138979	2.31396944112104	0.00584831411301769	0.00492846179689734	0.00501035240079683	7424
MITF	2.3724040967677	1.49032913320584	1.43641953649483	0.00163451714788502	0.0134945910010669	0.016314208253473	4286
DBF4B	2.37456538388821	2.70932369831162	2.38543254267303	0.0636551747086968	0.0375407536441889	0.0510843527754021	80174
RDH13	2.37507614019297	5.05861813402389	2.85491971397166	0.189211171363888	0.0317212484224284	0.0996693319024892	112724
LLGL2	2.37729159355028	1.63610338658409	1.25495235401631	0.0328173161884029	0.138611913388987	0.474636590736304	3993
PEG10	2.40133141036645	1.75281013054267	1.32219818646595	0.0255897650774858	0.0831068289010735	0.337202396388981	23089
PRKCZ	2.41682188376014	3.26616633937767	2.75761974558873	0.0686317141300695	0.0260793664453427	0.0375072674947169	5590
FRMD6	2.43463267256556	2.02861843410406	1.94836660411972	0.0141251670517686	0.0256646881187765	0.0275350908025309	122786
DLG3	2.43697908382526	2.55192395541561	2.64125795476472	0.0219189482856311	0.0166375164278445	0.013295248292866	1741
SKI	2.46271033354777	2.50274965637647	3.34172070956998	0.00270858821764284	0.00247795730701232	0.000931728490621612	6497
CORO1C	2.4772496770574	1.6996860101265	2.07530211126346	0.0195820514266716	0.0835764091472435	0.0306604812280295	23603
KLF7	2.48919376935483	2.9048233445434	4.24674295308481	0.0763713676867215	0.043359309250715	0.0154674952942697	8609
HMGA2	2.4945985003719	3.89747140447697	3.46819966707274	0.144854727362038	0.0442595978345807	0.0523801288378895	8091
FOXM1	2.49475580773645	3.46631722022346	3.49817035140707	0.0323466245362871	0.0112051319096533	0.00985877915038334	2305
SPTB	2.49591831466045	1.02718415721498	1.13106223603459	0.00361122118960502	0.900816555701547	0.449121247695218	6710
PARP1	2.50884547193146	1.91092920359984	2.05102624735463	0.0381821173336683	0.0919419996741341	0.0642932961276627	142
PDGFC	2.51178437694325	2.41834837892691	1.50783818802024	0.0312518028658173	0.031878978763226	0.214118723485613	56034
SMARCD3	2.52898681995401	2.26793448825839	1.75636018095952	0.0106454896062361	0.01354289289603	0.0390055110064476	6604
PPP1R12A	2.53330736057997	2.46933196734618	2.49937243000706	0.0103857818894749	0.00982341355588983	0.008422165291826	4659
TPM4	2.53775131186523	2.47831358593236	2.49269977681697	0.0127502032077232	0.0121148503259838	0.0106550121357371	7171
EPB41L5	2.55542975433882	2.05023454589575	2.68780076547057	0.0126005065552748	0.0254922038431785	0.00838116028974219	57669
INADL	2.561795458971	4.53661397799863	3.90616434639745	0.0405844886526859	0.00837726580366362	0.0104440051077494	10207
SLIT2	2.56219272239065	7.08483879070828	8.70961818850198	0.295074623796653	0.0467469305454932	0.0315458729303227	9353
FOXN3	2.57310062470005	2.46519223685425	2.06018948849567	0.0427610659067769	0.0436717664093668	0.0754297199407563	1112
ACTN4	2.58420575138567	2.30228493763996	2.6961029034949	0.00163451714788502	0.00216618356289621	0.00104910009517866	81
ALCAM	2.60492985653766	2.79537483321524	2.42495266166463	0.0159471460122776	0.0112337376382547	0.0159626425646169	214
NET1	2.61817832189237	2.06399945400872	2.07767171499063	0.00837761994561546	0.0177955062245024	0.0154888094581499	10276
GADD45B	2.62435968066602	2.18811162879713	2.83732243633085	0.0495342484865594	0.0790906231500352	0.0318654891224826	4616
PIK3R1	2.63781579325966	3.09017888518573	2.50845668044168	0.0456305476055572	0.0259251560422706	0.0432161936687629	5295
TCF3	2.64126868226126	3.62733245459401	3.77576218626934	0.0787105301151747	0.0308803128050665	0.0254906007180095	6929
CDC25C	2.64392305476569	3.39983912630293	2.95232507927399	0.0668635603121054	0.0305459233721369	0.0400039431791675	995
GPSM2	2.64433259998412	3.81785190021372	3.23869253013096	0.0333721600363926	0.0111121824055332	0.0148812213405081	29899
CD81	2.66319962930436	3.05856591764441	3.02699905510163	0.00243548901827424	0.00155787218465476	0.00127306177581241	975
MYO1E	2.66620140056248	3.29345615120176	3.59207087599219	0.0641173078749599	0.0323284813744669	0.0236200990367921	4643
FOXL2	2.67740156690397	2.68628664827029	3.16678433333091	0.0463059156564066	0.0406711053181435	0.0232042204996723	668
RAPGEF2	2.69911695796761	2.71003653075137	2.22022397704307	0.0149467343082501	0.0128766643948339	0.0233819429814791	9693
PTPRF	2.70287756184646	4.77085277028162	4.26529087252959	0.0310595272089676	0.00693231087633227	0.00762849999058442	5792
CHODL	2.70297910855982	1.1780017014035	2.37601084303799	0.0107808358955636	0.544138181913835	0.0128870018930499	140578
HDAC11	2.70840032752544	2.83651085040167	3.38695053559131	0.044833638904001	0.0347649286536889	0.0193879677362059	79885
ETV5	2.70842295793287	2.85274830564228	3.23393034475904	0.0440490941826631	0.0337128942116973	0.0216384625463356	2119
KIAA1524	2.71790235579466	2.24121820963542	2.63619643678059	0.0235172689735613	0.0402490292314986	0.0209809185942012	57650
THBS1	2.72154959361254	2.33612109099798	2.29000549100827	0.00536447055267004	0.00801879869170649	0.00758205301961359	7057
CGREF1	2.73671755812932	9.31344132444533	13.2620250003978	0.242515627662006	0.0279579824184659	0.0158007506867566	10669
PHLDB2	2.75274590705826	2.43200864422519	2.18178573097076	0.022455449952948	0.0298965954238365	0.0400604194240555	90102
SRD5A1	2.76031634914501	2.12831537277213	2.57762360485538	0.02971850223113	0.0630923413776928	0.0298991998965271	6715
PREX1	2.7611898406217	2.01092162340219	2.47796042514717	0.0155668611379942	0.0426965498908222	0.0173822341443711	57580
FYN	2.76551408181067	2.90416996440949	2.63269869166867	0.0257377557346822	0.0200935192604068	0.0242376194726482	2534
PPM1D	2.77661828012674	2.55659477087823	4.12293834836998	0.0150803023876232	0.0172264987216112	0.00413690540368849	8493
ANXA1	2.77804900816752	3.25941022238264	4.28884552987137	0.0681077082649243	0.0400004429729503	0.019139824083315	301
SPRY1	2.8414497808469	6.84984982705776	4.96227884151882	0.040295716580511	0.00557717728317942	0.00861321653320384	10252
NBEAL2	2.85257463941325	2.41918661873912	2.39813155535059	0.01066644690999	0.0158015891323814	0.014480264098718	23218
HMGB3	2.87619281653082	2.36835206119698	2.47224813126625	0.00174355947399034	0.0027593196981343	0.00203242034927531	3149
CDC6	2.89532529899867	2.85984799984007	1.89846652724592	0.02325833769643	0.0218962095998804	0.0837541238981911	990
CCDC85B	2.89721848238668	3.58242306215049	4.56154921795985	0.0627300092926207	0.0326930423008055	0.0172448185237874	11007
CD47	2.90155288107435	2.85878905908726	2.77511015524346	0.0354100178655717	0.0329773343455091	0.0327692083133571	961
TESC	2.94399407519164	2.47684006060703	1.51874472509347	0.018017903735583	0.0273240553869566	0.196035613356392	54997
PLXNB2	2.94632566165185	3.46102892648807	3.85993326165906	0.0153726662384484	0.00874936688066733	0.00594253400861204	23654
MACF1	2.96497959921204	2.49505627724428	3.18463357481493	0.0141216027142161	0.0215859506919524	0.00913053063595278	23499
MCM10	2.96927076225101	2.84087268074108	2.37254665637515	0.0101686518566777	0.0100727405442361	0.0161718827626686	55388
PRMT2	2.97766310572361	3.25138853843196	4.06828423612123	0.0225303443332603	0.0157369753529449	0.0081773821340022	3275
MAP4	3.0139930221292	2.89771603562068	3.0170573165536	0.000974666021323125	0.00105224364382984	0.000757717685881127	4134
NMB	3.01660256900833	2.86434699748974	2.52326095712197	0.0317871972752459	0.032879735890864	0.0439569783647103	4828
MEF2A	3.01924089678596	3.64759351998849	2.79867835847262	0.0041095254825628	0.00250197549060972	0.00395424117087035	4205
INPP5F	3.04289210212281	2.20978490363232	3.13674914484673	0.0159044277233596	0.03928273254721	0.0114116775816182	22876
KLF6	3.04624003050867	2.24670472479969	2.39430158713932	0.00280505648637478	0.00659396008256667	0.00448760592380451	1316
MYH9	3.04887038007891	3.37964568554157	3.35473954830972	0.0082171940562618	0.00562283938952932	0.00494481596603634	4627
SERPINH1	3.05634551755799	2.79181195496166	4.95153666666371	0.0154804391092244	0.0177018991687907	0.00387703300958209	871
MYRF	3.06585838480964	2.71492829593235	2.63459462840329	0.00220124904602195	0.00257857573555236	0.00236574032986648	745
FHL2	3.07314176559583	3.89827603048965	2.84922810186088	0.0282662325037948	0.0139548544495564	0.0283798611498798	2274
FERMT2	3.08077937574801	2.10183373118393	3.96648180326996	0.00585396192178245	0.0190134924099706	0.00250704017002298	10979
NR1D2	3.08172801284311	3.3678095216463	2.99383539689025	0.039732629847949	0.0284917537454588	0.0349474711759241	9975
MALT1	3.08845786287068	2.27804426092582	2.43990584793601	0.0278517784361414	0.0625981081251275	0.045748323915719	10892
PHF19	3.09308665278388	3.54230984204328	4.31538213853363	0.0333061101041661	0.0213967240283655	0.0119839795709776	26147
PLEKHA1	3.09576851556889	3.83097018131905	5.96625979458896	0.0183041174390624	0.00940919281358764	0.00338739140544837	59338
LOXL2	3.11020285603993	7.90152844320606	9.41270946589853	0.0953778029908442	0.0144392935873219	0.0101066137026039	4017
PAQR8	3.11052659981354	2.28637150417357	3.12598462061354	0.0300939867153533	0.0675972437448029	0.024105823910397	85315
SLC8A1	3.15197924553395	5.49048391130271	2.68298723582048	0.0571373088957471	0.0154641300089301	0.0717065218485316	6546
MYO5A	3.19216465921229	2.99196996116454	2.9535213941396	0.00532000845974541	0.00581203556663986	0.00518586279360416	4644
DPY19L2	3.22420294566311	7.55123949634211	3.77267382890508	0.125887456487127	0.0240702847984525	0.0746126421595558	283417
KLF2	3.24867274380289	2.36303341283073	2.9465715880237	0.029882163359557	0.0668653280191137	0.0315613873119016	10365
CAPRIN1	3.26534823974298	2.70349454126596	3.05796925574132	0.0314582371650534	0.0473377527826537	0.0305106558529839	4076
EHD1	3.28806177864684	2.32814019964998	2.36694033496817	0.0127286971546746	0.0321110265398454	0.0274522700536698	10938
KIF20B	3.29231401644154	4.12357765431172	3.87085663101039	0.0597565821496309	0.0318846387521245	0.033196685389177	9585
PMP22	3.29547917956385	2.73515962643085	2.78586963203188	0.0110730557435314	0.0163042168263005	0.0137871222822436	5376
SPTBN1	3.3048476338322	2.03056763735255	2.91696112164283	0.0127726398336535	0.0545113210070681	0.014029853125791	6711
AGRN	3.30980809952129	3.51988807010781	3.7364319964275	0.00946354631870489	0.00713071739095084	0.0054293427076803	375790
ARID5B	3.31089464390702	3.19476974805913	3.0890540687477	0.0212286098651162	0.0209414133456566	0.0205744497368984	84159
CAPN2	3.33681667771471	4.01024995479527	4.07854478113475	0.00773139796988938	0.00451198597078321	0.00364603967300646	824
CTHRC1	3.34782271315123	4.02332233461947	6.92610369215089	0.039800822178719	0.0233680141827748	0.0073462442801856	115908
RAB7B	3.35802456433077	7.69880962838628	5.55800725729049	0.0792837849530184	0.0149345809742002	0.0231240620544689	338382
FKBP1B	3.38737610904293	3.23742248395824	3.3180013491826	0.00159918867961129	0.00156420173669513	0.0011897135130681	2281
SPINT2	3.39840909282215	2.43126445603789	1.77922931902028	0.0495544736143285	0.10606757737483	0.25701406394859	10653
DAB2IP	3.41679452181856	3.13563004882341	2.85339309306113	0.0103951987812606	0.0113221984174839	0.013170669425453	153090
MAP1B	3.42320257340618	2.40433789353067	3.26740188341764	0.0153701165567088	0.0380911099401426	0.0136136269654673	4131
NEDD4L	3.47671118514505	4.91767212911153	3.08076689466814	0.00928609794173571	0.00390159104054656	0.0100186299979946	23327
CXADR	3.49125866496772	4.78236111181015	2.89269124979074	0.0681077082649243	0.0317068708293004	0.0878618206467872	1525
KANK2	3.51646217690068	3.35098840968223	3.68881787220957	0.0334760501173811	0.0336641642491381	0.0242117165280583	25959
CADM1	3.53865898669091	3.21664514313509	2.07960139231346	0.0263930404790047	0.0300003942490118	0.103024747468975	23705
ADAM15	3.54925255773563	4.35465028370072	4.17121404886243	0.0810417823906101	0.047375703721554	0.0471308118131206	8751
TRIP13	3.5733133968614	4.15310654084845	3.58171017701945	0.0267718877161269	0.0169878807172572	0.0215613602575201	9319
TMEM178A	3.5881366818635	10.7060098219375	1.88296306180384	0.233662636695194	0.0442715552316584	0.532119092789558	130733
MELK	3.61080582576567	3.06877069184512	2.3264444354438	0.0264133204660196	0.0355834095122078	0.0735640777982484	9833
ACTN1	3.65917116839747	3.15340429244516	3.6697117226316	0.000824407998019979	0.0010905391514879	0.000617487350702822	87
NAP1L1	3.68202644427227	4.1770060462477	4.07255313377014	0.0274932330286472	0.0184700911699266	0.0174637001083329	4673
PPP1R13L	3.7224737537138	5.56306699832823	4.04293839838365	0.0831231642411646	0.0343699316572586	0.0572289415346353	10848
CDK6	3.72549046341941	3.76187676259085	4.23250429126879	0.0243274348548787	0.0215859506919524	0.0145235593941411	1021
SDC1	3.78445373778995	1.53416992407007	2.00684731868938	0.0494070931480506	0.466201972205637	0.210141914334866	6382
SEMA4F	3.78606160374067	4.16275705883488	3.64675893913985	0.0222689596064537	0.0159417719801565	0.019417261311445	10505
HDAC5	3.78686925698088	2.48351074824041	2.14623616240601	0.00614736063464245	0.0179276870573718	0.0277024923206923	10014
F3	3.98292549487476	6.29631964967436	7.04579706277577	0.0257616346008735	0.00946928124437352	0.00692909995957358	2152
TP53INP1	3.99730993468494	4.0160433344233	4.15080605220147	0.0140224306540233	0.0122245617105657	0.0102384263126416	94241
UHRF1	4.00458905228563	4.90360342751706	2.89093183565836	0.0139696529318521	0.0081040461561318	0.0255302665982409	29128
ATL1	4.03499984222901	2.9782164818255	3.39789123701561	0.000965752483563337	0.00170238399833257	0.00098674376747	51062
EPCAM	4.03937646514839	5.4514548887869	4.88946973777453	0.0934006268513032	0.0483735839616777	0.0532949487030798	4072
MZT2A	4.04196329528866	4.60268540182438	3.40010997383214	0.0288943566909043	0.0198280784458716	0.0350349395235437	653784
RAB32	4.13080679565005	3.95559541216091	4.89787837240765	0.00093520458213691	0.000931293221012444	0.000500943772569357	10981
HEG1	4.13855102775586	4.60473275969004	4.3116878246076	0.00834017461009737	0.00599336859238235	0.00590489959034348	57493
ITGB2	4.16134454121727	1.63790340663579	1.02299186440239	0.0213240241343714	0.287446042485868	0.969994978998588	3689
ANXA4	4.18033119260035	4.77348995288549	5.75850766637789	0.00335592499449949	0.00250197549060972	0.0014640014863545	307
TGFB1I1	4.19852605316635	4.27823662050432	5.90108994439218	0.00471019145734108	0.00412002951862605	0.00203868661358983	7041
ENC1	4.24597895718406	4.13479424452061	3.26497179455076	0.0140211145993482	0.0130588746415032	0.0208737725071466	8507
CYR61	4.31804304092827	4.24915021471613	4.15447453652219	0.00119405829899106	0.00118407302144965	0.000931728490621612	3491
MYADM	4.36326266318139	4.67662923892518	5.56825280547668	0.00683068596660697	0.00542170833049881	0.00331813931915712	91663
EDN2	4.40613699751081	1.66438472756173	1.57119316648585	0.0367812523856654	0.382693886355083	0.419861197472675	1907
ANTXR1	4.44386542844281	4.76707884833564	4.60118125155865	0.0141216027142161	0.0108429766951674	0.0104440051077494	84168
MCM7	4.46166918230585	5.24169211010427	3.39447185932155	0.00688031428142154	0.00454335720854991	0.0103136493794746	4176
EPS8	4.50175591120222	4.57956262895681	4.52153733455799	0.0171911014972582	0.0144843210191461	0.013295248292866	2059
TPD52	4.50420756512855	3.63535288083143	1.9414391885934	0.0476754394228382	0.0653549446770879	0.280407257697853	7163
MAPRE2	4.5452489140227	3.26178977674027	4.02743066745006	0.0178027670943876	0.0333535622485753	0.0181495509572218	10982
MKI67	4.59592008867469	7.06217603914447	5.44445626503293	0.021788943324634	0.00896612408769661	0.0124589114435197	4288
FBXO5	4.63212356140612	5.6241572856028	5.09470864061995	0.0189199750619499	0.0116402879861363	0.0124138205890433	26271
EDA2R	4.66955325379582	4.84350258052832	6.39210250349113	0.00199977812424542	0.00160057066306292	0.00088933886591584	60401
DBN1	4.71201256080993	3.82596070387747	5.30275931762493	0.00449812584171219	0.00636814417626592	0.00289555583040866	1627
RACGAP1	4.73583632266593	5.29766264169447	5.27612584654203	0.0241084667578147	0.017460640277139	0.0157142354509603	29127
TCF19	4.76392829364061	5.43985013201861	4.47666623882823	0.0122553126183681	0.00831673716617813	0.0109546838030881	6941
RAB8B	4.77744577827209	5.87113793605287	4.69056552414373	0.00138295879125132	0.000911950621679491	0.00098674376747	51762
NDRG4	4.81749650365607	7.09803555415004	3.32476431779987	0.0375827741365258	0.017118819671878	0.0672423938259678	65009
EPHA2	4.82019990174218	2.85405663042011	3.51886864460515	0.00277750728499951	0.00831553411569786	0.00410280617295209	1969
VCL	4.86457257951655	3.38075334928041	5.783598988873	0.0207920418418005	0.0407898893414948	0.0119742224634777	7414
FERMT1	4.88849127557044	3.20219497832479	4.23992387376742	0.00415010554728187	0.00971368983122626	0.00428898216067422	55612
YWHAH	4.89486903397998	4.46012911049163	4.85317922998646	0.00268131287198315	0.00293388098541111	0.00214266276034359	7533
TTN	4.90874057091454	1.27104362561813	1.14408769465792	0.00472587200012446	0.464741142779986	0.687157616077169	7273
CAV2	4.95415643514763	5.42657751786163	4.74320405051932	0.00339600949044851	0.00271902043285973	0.00291579605285419	858
ITGB5	5.01417528754013	4.31603727982472	4.32122789242932	0.00546547975914176	0.00669560427812865	0.00577739120179992	3693
ING1	5.08627109722011	5.5872022083959	5.98373444934744	0.0345036750436834	0.026268072811196	0.0209277858903272	3621
SFRP1	5.25695310740258	6.41883946638214	5.76516475295776	0.00904505481896433	0.00569945694162445	0.00590489959034348	6422
TUBB3	5.30820598297701	3.29199655168635	4.79605878799218	0.0119030182487437	0.029654823243414	0.0112438775572906	10381
SULF2	5.38224519759893	8.02505480579142	2.15891222831914	0.0269258173603201	0.0124153489472753	0.18436434358954	55959
KIF2C	5.41015133025192	7.32595885096397	6.23198292060071	0.0208221370440393	0.011110109727836	0.0128463952097706	11004
VCAM1	5.43576489521757	10.7417782692548	11.8042848911648	0.0300939867153533	0.00946623852444255	0.00737455199628141	7412
FZD6	5.45929959555	6.97597880593176	6.81607282263209	0.0150244020972531	0.00861730341987648	0.00798679489764578	8323
NCAPG2	5.49264153572987	5.99018752770617	5.08310844692179	0.0153579152465879	0.0115988437590939	0.0139021223515274	54892
TACC3	5.53152212602875	6.6839937062755	5.40858146613387	0.00964733803651437	0.00621527238589716	0.0077538182271534	10460
STIL	5.62879965820843	5.40041975833342	4.9004236114193	0.0141251670517686	0.0134496710563826	0.0143660863122746	6491
CDCA7L	5.64946779744215	6.58420136213102	6.2033272582758	0.00591323525004434	0.00414342640659746	0.00387703300958209	55536
GRIP1	5.72639416602494	4.40628872452618	4.06426895465301	0.0078181969767272	0.011576059907661	0.0121935087544179	23426
GNG2	5.75449390690405	10.7459666643372	12.8606504881506	0.01166636195456	0.00402896071757654	0.00285616134036382	54331
KIF14	5.87635521981297	6.33096586481376	5.32640077404255	0.0133803853848582	0.0103839133451715	0.0125427503091644	9928
ETS1	5.91011016984988	7.88695694732051	6.45821386616286	0.0139804079781708	0.00779091962011839	0.00948485262670168	2113
DHFR	6.1003749622984	6.87314236110727	4.6693017473053	0.000680934840389626	0.000530956216123112	0.000816150673070938	1719
AJUBA	6.16179266308142	4.58443842745298	4.89310151086597	0.00298526168176946	0.00461100415397594	0.00344127252537791	84962
TIMP2	6.20014523360651	7.2096950491762	8.68174197287859	0.000540304088694554	0.000452892140859243	0.000303355543692955	7077
BOK	6.25274665282503	10.3833517579232	9.72095826762412	0.0167753730363018	0.00696691075243738	0.00660145809438621	666
FMN2	6.30178781852544	3.10310023907384	5.06896217600181	0.0330660350853815	0.115353571403002	0.0394123048906629	56776
ADAM12	6.50261410199307	5.36003714110441	4.71865145931875	0.00261219322921998	0.00326578325525909	0.00338547403354432	8038
SCG2	6.61135496267305	4.50827626763515	3.81233490040997	0.0432884091571354	0.073497266995571	0.0936640030589768	7857
CD74	6.63846369588083	7.23959702155256	7.7067178871758	0.0177283010098839	0.0135011432785206	0.0110530167000438	972
CCNB1	6.64125260463621	8.12462413611713	7.00338680403753	0.0318393831010879	0.0211764278569642	0.0237060660270294	891
TPX2	6.66350140050346	7.46175423901227	7.90796700273131	0.01066644690999	0.00782162364590172	0.00626408921444563	22974
KIAA0922	6.70631703112313	6.17860977199508	5.65303911479654	0.0142782320880576	0.0144227571850506	0.0150654448610936	23240
DCLK1	6.82513780812733	7.63847917716566	5.96518768253644	0.00640949753680486	0.00487199113590595	0.00626760697298333	9201
ITGA6	6.87650814604599	5.45242158860361	1.70355436768981	0.00892013132611654	0.0117397915426469	0.243712701348438	3655
CREB3L1	6.91626257484245	5.72700738029568	12.5413624703302	0.00366041648893643	0.00450152083049652	0.00130875274491437	90993
GLI2	6.93551962912077	7.1037820533249	14.1127582016193	0.0191990765591408	0.0163042168263005	0.0056787290301352	2736
PAWR	7.10574373718188	5.08093293883342	5.3753583666592	0.0082171940562618	0.0129020862209288	0.010497433411483	5074
VLDLR	7.13098126285458	15.2650449083391	9.42177632592789	0.065216248499916	0.0221392857005417	0.0361089410683886	7436
BUB1B	7.2486836861435	9.06305693132175	7.83705050064687	0.0131633567128402	0.00830918330408782	0.00917413275476753	701
GINS1	7.25084303470292	6.63992207047867	5.45610477670315	0.00234868974033656	0.00242674151209274	0.0026712456458769	9837
PRICKLE1	7.30190865707076	4.72627283226272	9.35368874243763	0.01066644690999	0.0202006353317917	0.00569253681439104	144165
HBEGF	7.30740585100637	2.80966432649384	4.21619499109679	0.00969710911308791	0.0613878386131534	0.0209649059144492	1839
RBM24	7.344525565546	4.29498425099136	13.6963011069891	0.0121344393523687	0.0282478745752353	0.00395424117087035	221662
ESCO2	7.80689999324232	7.76959646579014	6.60052418329159	0.0102532180508945	0.00896612408769661	0.0104334120041041	157570
SH3BP4	7.92310724387223	8.92211600675096	9.26158659737319	0.000406826607487591	0.000326135385816634	0.000271270888027059	23677
JUP	8.17758597018864	8.07523347914301	9.22547204982472	0.00305373753864005	0.0029866743891079	0.00212234002718004	3728
TTK	8.3023932735196	10.5688489586154	10.1055114240593	0.0151123391606942	0.00949483689857632	0.00901660551909766	7272
FAM65B	8.746090502349	6.91357323195776	4.05310482082697	0.0388270750640332	0.0487769964009518	0.108940154956068	9750
FLNC	8.82442399714312	7.84637208486517	8.91211541664923	0.00244866634174219	0.00257857573555236	0.00180739541488378	2318
DPYSL2	8.82849834344274	15.3916685985517	20.0761850138316	0.0020995225513258	0.00105224364382984	0.000645290759157081	1808
COL5A1	8.84561925607017	15.6956520468833	18.5151096430638	0.0167440135873146	0.00718727510520862	0.00522899339953016	1289
DKK1	8.95496115209149	9.63524721784137	10.1553252114892	0.00243548901827424	0.0020427644443926	0.00150337376579673	22943
FAM150B	8.96301400055297	7.69327350046562	15.9686487161469	0.0161937882446729	0.0178891155555541	0.00606662653867738	285016
CENPF	9.29394598911908	12.3739575090404	10.6481886443535	0.00485203373671176	0.00325306210174929	0.00322114233124211	1063
ACTA2	9.46180385529711	8.41362807088038	11.5427540007204	0.0120209989017979	0.0124004070351153	0.00712231866168575	59
GHR	9.6697999783429	5.70753156110749	6.65912227500344	0.00220124904602195	0.00391167769034024	0.0026579495278198	2690
EPPK1	9.7363831738446	6.98394758055923	5.0111070266048	0.0318888849632284	0.0457181640144878	0.071481390657777	83481
SPP1	9.78813398828788	0.952520134965527	2.83995809882138	0.0278517784361414	0.965317822467201	0.188521267475542	6696
BUB1	9.89524751714586	14.0449203390511	6.40749324489924	0.00688031428142154	0.00402833229898716	0.0105494860568403	699
DIXDC1	10.1914638167718	9.16301467395829	15.3104473277422	0.00119405829899106	0.00126613250908536	0.000600303443320442	85458
BMP4	10.4895387517534	17.2215451677568	21.2434677237592	0.0204669169017609	0.0100715486904941	0.00708476669416417	652
HMGB2	10.6639436777666	11.7362368268854	10.3167817505545	0.00232904681409244	0.00183385370407974	0.001699927330208	3148
CDKN3	10.6829125513124	13.3732157136807	10.9976425924695	0.0183354028891169	0.0121175092783202	0.0137873668902976	1033
MYBL1	10.9380957822332	7.43026162528062	6.83093933785129	0.00262726238961982	0.00390159104054656	0.00371272171511874	4603
TP53I11	11.2472642776191	15.9063911701309	26.8818220655451	0.0038077856496949	0.00250197549060972	0.00123425156058491	9537
SPRR2F	11.3070120314412	9.05912390794233	14.9901211949309	0.0382655979186285	0.0455906803620204	0.0222762062148594	6705
THSD7A	11.6572862751342	8.22340047260082	7.00439776688647	0.0038077856496949	0.00555054293212835	0.00608053320405921	221981
PDE5A	11.6721135526605	9.37913752154799	4.92885913553403	0.00463837140855473	0.00563958950690269	0.0141040144152604	8654
SSTR1	11.7104742675024	17.2434874552554	25.5737550637362	0.00648054192301308	0.00377948723710831	0.00224494497657573	6751
ANKRD1	11.8873725427151	2.50809663640387	2.61791245065875	0.024791605017409	0.278759628195818	0.241182768789557	27063
NDRG1	11.9295360438564	22.6205200705668	20.3186328380254	0.00220124904602195	0.0011019535968891	0.000931728490621612	10397
GLIPR2	12.0238250499807	12.7219726619185	17.1160037106812	0.0168537985272658	0.0137277548237262	0.00877953954472805	152007
FAM83D	12.4187623646566	12.8470734902756	12.2309673921363	0.0111485004362867	0.00937502428564078	0.00888278857550405	81610
FSCN1	12.4269533064559	8.87182320362888	8.88118875768697	0.00112126126207274	0.00149797670827556	0.0011897135130681	6624
WEE1	12.5802322209533	12.682021015322	11.2095700272855	0.00688031428142154	0.00621527238589716	0.00626760697298333	7465
TYMS	12.6095328319245	15.43378411789	9.3548804431386	0.000953902111490276	0.000705594575317514	0.000944436719113014	7298
CNN1	12.6760336798104	6.44536739438253	12.6900142775951	0.0184520665545421	0.0415376387753625	0.0143525662137448	1264
IGFBP5	12.7328906153366	16.5663981120796	17.2306072120454	0.014437264940607	0.00941534446511106	0.00796336119195094	3488
TNFRSF21	13.2917786575344	11.5269899228462	19.8463150717538	0.0291828819579506	0.0311400251278991	0.0149603240144965	27242
TWIST1	13.4106561904428	16.0613344931255	20.7414428454895	0.00134886044737975	0.00106378279504775	0.00066798328556206	7291
CSRP2	13.5816193692337	10.1683837683008	11.3907251361695	0.00548036793558151	0.00709027366525102	0.00535604169038918	1466
CDK1	13.8807510723377	18.5682539786744	12.1963342993254	0.00223302588812262	0.00149052803295179	0.00184881939897155	983
GAS6	13.9234281648451	14.8542421144	26.709019803803	0.00594328793121575	0.00506507332871288	0.00242814045754195	2621
DLGAP5	14.1263721588773	22.5178170803203	20.818159928284	0.023024663979603	0.0124212048248054	0.0120402865720681	9787
STMN1	14.1549137882885	16.7758458535531	16.1782687480393	0.00339600949044851	0.0026657248109747	0.00230174879533804	3925
KRT8	14.2436241139515	12.5731459898178	9.84012532963871	0.011636353033626	0.01179791189508	0.0143051431349541	3856
ARNT2	14.5112157629125	12.3398821341368	16.7656369336291	0.00625826157917898	0.0068393906671707	0.00410280617295209	9915
CDC20	14.6316884289205	16.1795519268696	15.950213166404	0.011950506936842	0.00937502428564078	0.00847330076599547	991
ASPM	15.0687634843073	21.2744369511455	15.8840221476778	0.016228736993487	0.00987069821340831	0.0120019917772791	259266
NTN4	15.2822971403781	9.0261435474447	9.08340039026103	0.00219242138251302	0.00342798406052427	0.00285616134036382	59277
MYOZ2	15.8584171131838	9.12197698744458	6.73978906352023	0.00268131287198315	0.00454335720854991	0.0062301172514183	51778
TAGLN	15.9031707321619	14.0760535569473	19.2582028546115	0.000512667562271837	0.000504168549654646	0.000303355543692955	6876
CCNA2	15.9914683911899	16.7819445695902	16.3806091662426	0.00522466110760104	0.00451198597078321	0.00392807367130673	890
NANOS1	16.7136738472579	17.4795341472663	9.84820877345038	0.00248895251520574	0.00226447297600158	0.00338839465995711	340719
SORT1	16.7312393330414	10.0581180716641	11.7537497615728	0.00731825593920591	0.0121580236314824	0.00889701599240014	6272
FRY	16.7709007653292	14.6806726124231	14.9036823655321	0.0128277593080882	0.0130343972212499	0.011460055571652	10129
CD9	16.8052277425465	13.9025877567682	17.176376263342	0.00151989371497558	0.00156997058929871	0.00102423008701073	928
ITGA3	16.9278085488837	18.8421778879766	22.4700935807981	0.0277094094678557	0.0222552135340759	0.0165080333632441	3675
TPM1	17.8834116683118	16.942974185639	18.0496276130075	0.000489107661120522	0.000452892140859243	0.000307786026079291	7168
PMAIP1	17.9906487870284	11.3062224067289	18.5091746076489	0.0165637486467479	0.0252250952301598	0.0125462443229801	5366
PRC1	18.0979212314615	23.76375317267	18.5517854376143	0.00163451714788502	0.00122111807079478	0.00115022525242281	9055
BST1	18.3413979998225	25.5723614745684	30.7505722450239	0.00585396192178245	0.00385778957462921	0.00285616134036382	683
FABP3	18.4494289647045	7.78986741994394	8.58098843108933	0.00028457082507278	0.000507445157905176	0.0003737780692933	2170
BIRC5	18.7453365463398	25.6510922967622	18.849195398976	0.00291714943050199	0.00215800618072278	0.00227143024320441	332
ATF3	19.195243527483	5.79710738835786	7.78327078526379	0.0186198594068097	0.0758734271103258	0.0450733652227496	467
ATP8B1	19.9192797278451	13.4672040439293	22.052937599186	0.00344949729642327	0.00471032439412736	0.00243999561826599	5205
DFNA5	21.006703373913	17.9753161268724	21.3501983469633	0.00148568869084704	0.00149797670827556	0.00100977387958074	1687
CAV1	22.4091741345361	32.071433400311	34.6188792448647	0.00194542222221092	0.00133180672930063	0.000943985813987408	857
CSRP3	27.412789316404	1.58529270406363	1.0573405202833	0.0191031416277708	0.687727289875552	0.967282919824929	8048
PALLD	30.0910556932568	29.9409322843645	27.0380215164985	0.00258725396579885	0.00245970535633054	0.0021677908164649	23022
NXN	31.2938530712739	37.6892996743151	38.9124638078143	0.00119405829899106	0.0010095674937079	0.000783095158225018	64359
NEXN	35.2063188037898	19.1341516406368	29.6645452653327	0.00126645972715717	0.00190931193686192	0.00103760661601881	91624
CTGF	36.0669842912731	38.4561132126148	56.1983555136913	0.00275706939706418	0.00250197549060972	0.00150737424587489	1490
TOP2A	45.4077126696552	58.4608727120593	50.7537617296882	0.00256961234062625	0.00202518527787861	0.00175374957073101	7153
GSTA1	47.6842273398125	32.4481115090735	5.67847261929085	0.0372467610409994	0.0455757815039865	0.235919921093403	2938
KRT19	47.9591370964143	102.660184464879	148.444548599384	0.0240864414155749	0.0123461687270252	0.00873137743831239	3880
ANLN	59.0519925174668	63.9360829614447	59.6692248607298	0.00157219355956189	0.00134435944441671	0.00109223699188205	54443
SFRP4	141.911239760623	89.6829718898657	101.050208260021	0.00514076007886598	0.0063070875813554	0.00501035240079683	6424
